# Supplementary material for: Low Back Pain in Chinese Adults Aged 45 Years and Older: Trends, Drivers, and Projections, 1990–2040
Source: Healthcare (Basel). 2026 Jun 12;14(12):1692. doi: 10.3390/healthcare14121692 (PMC13300509; doi:10.3390/healthcare14121692)
Supplement: Supplementary file 1 [file healthcare-14-01692-s001.zip]

Archive with 1 entries (1 files):
- healthcare-4343988-supplementary.pdf
